# Supplementary material for: Course of General Fatigue in Patients with Post-COVID-19 Conditions Who Were Prescribed Hochuekkito: A Single-Center Exploratory Pilot Study
Source: J Clin Med. 2025 Feb 19;14(4):1391. doi: 10.3390/jcm14041391 (PMC11857072; doi:10.3390/jcm14041391)
Supplement: Supplementary file 1 [file jcm-14-01391-s001.zip]

Archive with 1 entries (1 files):
- jcm-3424766-supplementary.pdf
